# Supplementary material for: Indole modulates cooperative protein–protein interactions in the flagellar motor
Source: PNAS Nexus. 2022 May 13;1(2):pgac035. doi: 10.1093/pnasnexus/pgac035 (PMC9205328; doi:10.1093/pnasnexus/pgac035)
Supplement: pgac035_Supplemental_Files [file pgac035_supplemental_files.zip]

Archive with 2 entries (2 files):
- PNASNEXUS-PNASNEXUS-2021-00116-s01.docx
- PNASNEXUS-PNASNEXUS-2021-00116-s02.avi
